# Supplementary material for: Comparing the catch composition, profitability and discard survival from different trammel net designs targeting common spiny lobster (Palinurus elephas) in a Mediterranean fishery
Source: PeerJ. 2018 May 17;6:e4707. doi: 10.7717/peerj.4707 (PMC5960583; doi:10.7717/peerj.4707)
Supplement: Supplemental Information 2 [file peerj-06-4707-s002.xlsx]

## Sheet: Query1
IDTrip	IDTramelNet	START DATA/TIME	END DATA/TIME	START GPS Northing	START GPS Easting	END GPS Northing	END GPS Easting	Depth	Meteo-sea	Meteo-wind	NonComercialSampled	NonComercialTotal	Metiere
1	1	06:46	08:10	39°39'457N	2°19'539E	39°38'774N	2°19'227E	95	2	2	1	1	LOBSTER
1	2	09:19	10:34	39°40'439N	2°19'871E	39°39'933N	2°19'442E	97	2	1	0.5	0.5	LOBSTER
2	3	07:01	08:25	39°43'033N	2°27'423E	39°43'748N	2°27'555E	82	0	0	0.2	0.2	LOBSTER
2	4	09:50	11:03	39°41'035N	2°26'667E	39°41'623N	2°27'047E	80	0	1	1	1	LOBSTER
3	5	07:15	08:55	39°43'616N	2°24'917E	39°43'505N	2°23'980E	103	1	0	0.5	0.5	LOBSTER
3	6	10:02	11:25	39°43'349N	2°23'228E	39°42'700N	2°22'594E	107	1	0	0.5	0.5	LOBSTER
4	7	07:14	09:04	39°44'685N	2°24'669E	39°44'313N	2°23'909E	121	0	0	1	6	LOBSTER
4	8	10:15	11:50	39°43'017N	2°20'175E	39°42'503N	2°19'826E	113	0	0	1	1	LOBSTER
5	9	07:00	08:35	39°42'654N	2°20'427E	39°42'447N	2°19'687E	106	0	0	1	1.5	LOBSTER
5	10	09:50	11:24	39°42'696N	2°23'783E	39°42'497N	2°22'738E	98	0	1	0.33	0.33	LOBSTER
6	11	09:15	10:15	39°36'373N	2°18'035E	39°37'263N	2°18'014E	70	0	2	0.25	0.25	LOBSTER
6	12	06:45	08:05	39°32'408N	2°23'166E	39°35'520N	2°18'485E	79	0	2	1	1.25	LOBSTER
7	13	07:40	09:05	39°38'521N	2°21'153E	39°38'999N	2°21'279E	80	3	2	1	1.5	LOBSTER
7	14	10:45	11:25	39°38'316N	2°21'132E	39°37'680N	2°20'880E	80	3	2	1	3	LOBSTER
8	15	09:00	10:01	39°37'517N	2°17'826E	39°36'919N	2°17'886E	93	0	0	1	1	LOBSTER
8	16	11:20	12:40	39°36'733N	2°17'772E	39°36'679N	2°16'916E	95	0	0	1	1	LOBSTER
11	17	08:10	09:15	39°41'249N	2°20'858E	39°41'876N	2°21'455E	100	1	1	0.25	0.25	LOBSTER
11	18	10:35	11:30	39°40'190N	2°19'028E	39°40'607N	2°19'678E	100	1	0	0.25	0.25	LOBSTER
12	19	07:08	08:07	39°34'048N	2°21'734E			84	3	2	1	1	LOBSTER
13	20	07:11	08:12	39°40'525N	2°29'203E	39°31'096N	2°17'313E	91	1	2	1	1	LOBSTER
13	21	09:34	10:23	39°30'441N	2°17'028E	39°31'050N	2°17'025E	91	2	2	0.25	0.25	LOBSTER
14	22	07:26	08:16	39°28'887N	2°15'406E	39°28'361N	2°15'108E	102	0	0	0.75	0.75	LOBSTER
14	23	09:36	10:38	39°28'521N	2°15'707E	39°30'185N	2°15'420E	100	1	0	0.25	0.25	LOBSTER
15	24	07:36	08:23	39°27'287N	2°16'166E	39°27'475N	2°15'497E	102	1	0	1	1.75	LOBSTER
15	25	09:36	10:24	39°27'359N	2°16'632E	39°27'250N	2°15'962E	104	0	0	1	2.5	LOBSTER
16	26	08:47	10:20	39°29'823N	2°08'385E	39°29'412N	2°07'607E	120	2	1	1	5	LOBSTER
17	27	08:34	09:56	39°26'871N	2°09'083E	39°27'515N	2°09'022E	124	1	1	1	5	LOBSTER
17	28	10:22	11:45	39°27'454N	2°08'935E	39°28'038N	2°08'624E	120	1	2	1	6	LOBSTER
33	60	07:30	08:34	39°34'441N	2°15'229E	39°35'228N	2°15'069E	102	1	0	1	2	LOBSTER
33	61	10:10	11:07	39°34'351N	2°16'114E	39°35'056N	2°16'026E	95	1	0	1	1	LOBSTER
35	64	07:34	08:21	39°35'078N	2°16'090E	39°39'866N	2°21'177E	86	1	3	0.75	0.75	LOBSTER
35	65	09:51	10:34	39°39'865N	2°21'162E	39°40'650N	2°21'677E	93	1	3	0.1	0.1	LOBSTER
36	66	08:05	09:02	39°42'160N	2°25'717E	39°42'612N	2°26'161E	86	0	1	0.5	0.5	LOBSTER
36	67	10:05	11:05	39°42'960N	2°26'242E	39°43'430N	2°26'778E	87	1	2	0.75	0.75	LOBSTER
38	70	08:00	09:04	39°43'000N	2°20'205E	39°43'331N	2°20'592E	128	1	0	1	1	LOBSTER
38	71	10:50	12:00	39°35'378N	2°18'093E	39°35'428N	2°18'033E	84	1	0	0.65	0.65	LOBSTER
39	72	08:34	09:26	39°44'415N	2°28'257E	39°45'109N	2°28'579E	86	0	0	1	4	LOBSTER
39	73	09:50	10:54	39°43'192N	2°27'338E	39°43'558N	2°27'559E	83	0	0	1	1	LOBSTER
40	74	07:15	08:17	39°34'458N	2°16'070E	39°34'895N	2°15'723E	95	1	0	1	1	LOBSTER
40	75	09:21	10:28	39°35'274N	2°16'106E	39°35'884N	2°16'196E	98	0	0	1	1.5	LOBSTER
41	76	16:37	17:34	39°11'296N	3°06'197E	39°11'494N	3°06'117E	76	2	2			LOBSTER
41	77	18:31	19:07	39°11'435N	3°06'105E	39°11'588N	3°06'100E	63	1	1			LOBSTER
42	78	08:08	09:20	39°21'586N	2°17'090E	39°21'988N	2°17'394E	122	3	1	0.5	0.5	LOBSTER
42	79	10:23	11:20	39°22'486N	2°17'288E	39°22'030N	2°17'679E	111	2	1	0.1	0.1	LOBSTER
43	80	07:30	08:16	39°36'029N	2°14'680E	39°37'427N	2°14'805E	124	1	1	0.2	0.2	LOBSTER
43	81	09:28	10:19	39°36'562N	2°14'102E	39°37'092N	2°14'453E	111	2	1	1	1.5	LOBSTER
44	82	06:15	07:00	39°10'531N	3°05'525E	39°10'293N	3°05'552E	63	1	2	1	1	LOBSTER
44	83	07:45	08:40	39°10'138N	3°05'671E	39°09'896N	3°05'419E	69	1	2	1	5	LOBSTER
45	84	06:30	07:27	39°09'865N	3°05'151E	39°09'696N	3°05'014E	67	1	1	0.66	0.66	LOBSTER
45	85	08:24	09:25	39°09'822N	3°05'415E	39°09'634N	3°05'323E	62	1	1	1	2	LOBSTER
45	86	11:13	11:45	39°16'754N	3°12'691E	39°16'626N	3°12'390E	93	1	1			LOBSTER
46	87	07:34	08:41	39°35'888N	2°12'850E	39°36'532N	2°12'863E	119	2	1	0.75	0.75	LOBSTER
46	88	10:09	11:05	39°35'582N	2°12'840E	39°36'937N	2°12'483E	115	2	1	1	1.5	LOBSTER
47	89	07:34	08:27	39°31'117N	2°13'378E	39°31'251N	2°12'776E	104	2	0	0.25	0.25	LOBSTER
47	90	09:52	10:51	39°30'866N	2°12'532E	39°31'228N	2°11'937E	106	2	1	0.3	0.3	LOBSTER
48	91	06:32	07:06	39°08'996N	3°03'771E	39°09'017N	3°03'446E	77	1	2	1	2	LOBSTER
48	92	07:50	08:25	39°09'255N	3°04'113E	39°09'287N	3°03'923E	64	1	2	1	2	LOBSTER
48	93	09:15	09:46	39°09'511N	3°05'128E	39°09'825N	3°05'173E	63	1	2	0.25	0.25	LOBSTER
49	94	08:24	09:10	39°20'451N	2°13'855E	39°19'976N	2°13'942E	124	1	1	0.5	0.5	LOBSTER
49	95	10:35	11:50	39°20'714N	2°12'485E	39°20'231N	2°12'566E	126	1	0	1	1	LOBSTER
50	96	07:29	09:35	39°36'523N	2°14'150E	39°36'583N	2°13'379E	111	0	0	1	2	LOBSTER
50	97	11:00	12:29	39°35'606N	2°12'365E	39°35'177N	2°11'270E	115	0	0	1	1.5	LOBSTER
51	98	06:46	07:30	39°08'889N	3°03'783E	39°08'923N	3°04'013E	75	0	0	1	1.5	LOBSTER
51	99	08:33	09:59	39°09'041N	3°04'309E	39°08'964N	3°04'560E	69	0	0	1	4	LOBSTER
51	100	10:50	12:19	39°90'987N	3°05'547E	39°10'125N	3°05'833E	79	0	0	1	1	LOBSTER
52	101	08:24	09:30	39°20'761N	2°12'584E	39°20'267N	2°12'865E	130	0	0	1	2.25	LOBSTER
52	102	10:44	12:09	39°20'668N	2°12'011E	39°20'135N	2°12'272E	122	0	0	1	6	LOBSTER
53	103	10:45	11:18	39°08'899N	3°03'506E	39°08'987N	3°03'259E	76	2	1	1	1	LOBSTER
53	104	12:20	13:10	39°09'054N	3°04'892E	39°08'925N	3°04'669E	86	2	1	1	10	LOBSTER
54	105	07:00	08:50	39°09'994N	3°05'216E	39°09'632N	3°04'852E	63	1	0	1	26	LOBSTER
54	106	10:11		39°10'681N	3°05'793E			62	1	0	1	3	LOBSTER
