# Supplementary material for: Comparing the catch composition, profitability and discard survival from different trammel net designs targeting common spiny lobster (Palinurus elephas) in a Mediterranean fishery
Source: PeerJ. 2018 May 17;6:e4707. doi: 10.7717/peerj.4707 (PMC5960583; doi:10.7717/peerj.4707)
Supplement: Supplemental Information 4 [file peerj-06-4707-s004.xlsx]

## Sheet: Query1
IDTrip	IDTramelNet	Metiere	FuntionalGroup	TaxonomicGroup	SP	Abundance	Biomass(gr)
1	1	LOBSTER	Sea urchin	Echinoide	Cidaris cidaris	2	87
1	1	LOBSTER	Algae	Bryopsidophyceae	Codium bursa	1	390
1	1	LOBSTER	Sea urchin	Echinoide	Echinus melo	38	980
1	1	LOBSTER	Starfish	Asteroidea	Marthasterias glacialis	1	510
1	1	LOBSTER	Sponge	Porifera	Porifera	NA	980
1	1	LOBSTER	Debris	Inert material	Shells-stones	NA	1330
1	1	LOBSTER	Debris	Inert material	Shells-stones	NA	2000
1	1	LOBSTER	Sea urchin	Echinoide	Spartangus purpureus	1	70
1	1	LOBSTER	Starfish	Asteroidea	Asteroidea	3	15
1	2	LOBSTER	Sea urchin	Echinoide	Cidaris cidaris	1	34
1	2	LOBSTER	Debris	Inert material	Shells-stones	NA	710
1	2	LOBSTER	Sea urchin	Echinoide	Echinus melo	5	470
2	3	LOBSTER	Starfish	Asteroidea	Chaetaster longipes	1	5
2	3	LOBSTER	Bivalve seashell	Bivalvia	Chlamys varia	2	2
2	3	LOBSTER	Hard coral	Anthozoa	Dendrophyllia cornigera	NA	36
2	3	LOBSTER	Starfish	Asteroidea	Echinaster sepositus	2	12
2	3	LOBSTER	Sponge	Porifera	Porifera	NA	99
2	3	LOBSTER	Debris	Inert material	Shells-stones	NA	1840
2	3	LOBSTER	Marel	Corallinacea	Lithothamnion spp.	NA	4355
2	4	LOBSTER	Sea snail	Gastropoda	Aporrhais pespelecani	1	1
2	4	LOBSTER	Starfish	Asteroidea	Chaetaster longipes	1	4
2	4	LOBSTER	Bivalve seashell	Bivalvia	Chlamys varia	1	2
2	4	LOBSTER	Hermit crab	Crustacea	Dardanus arrosor	2	2
2	4	LOBSTER	Hard coral	Anthozoa	Dendrophyllia cornigera	NA	23
2	4	LOBSTER	Starfish	Asteroidea	Echinaster sepositus	2	10
2	4	LOBSTER	Hydroid	Anthozoa	Hydroid	NA	10
2	4	LOBSTER	Sponge	Porifera	Porifera	NA	34
2	4	LOBSTER	Debris	Inert material	Shells-stones	NA	1470
3	5	LOBSTER	Sea urchin	Echinoide	Cidaris cidaris	1	7
3	5	LOBSTER	Hard coral	Anthozoa	Dendrophyllia cornigera	NA	850
3	5	LOBSTER	Sea urchin	Echinoide	Echinus melo	5	42
3	5	LOBSTER	Fish remains	Chordata	Teleostei	NA	40
3	5	LOBSTER	Sea squirt	Ascidacea	Microcosmus sulcatus	1	17
3	5	LOBSTER	Sponge	Porifera	Porifera	NA	120
3	5	LOBSTER	Debris	Inert material	Shells-stones	NA	18700
3	5	LOBSTER	Sea urchin	Echinoide	Spartangus purpureus	1	120
3	5	LOBSTER	Marel	Corallinacea	Lithothamnion spp.	NA	2213
3	5	LOBSTER	Hard coral	Anthozoa	Dendrophyllia cornigera	1	811
3	6	LOBSTER	Marel	Corallinacea	Lithothamnion spp.	NA	1521
4	7	LOBSTER	Hard coral	Anthozoa	Dendrophyllia cornigera	NA	30
4	7	LOBSTER	Sea fan	Anthozoa	Eunicella spp.	2	15
4	7	LOBSTER	Sea snail	Gastropoda	Hinia sp.	1	4
4	7	LOBSTER	Sea pen	Anthozoa	Vigularia mirabilis	1	5
4	7	LOBSTER	Marel	Corallinacea	Lithothamnion spp.	NA	6902
4	7	LOBSTER	Starfish	Asteroidea	Echinaster sepositus	1	10
4	7	LOBSTER	Sea urchin	Echinoide	Cidaris cidaris	1	8
4	8	LOBSTER	Sea urchin	Echinoide	Echinus melo	3	3
4	8	LOBSTER	Sea pen	Anthozoa	Pennatula sp.	2	15
4	8	LOBSTER	Sponge	Porifera	Porifera	NA	200
4	8	LOBSTER	Bivalve seashell	Bivalvia	Neopycnodonte cochlear	3	11
4	8	LOBSTER	Marel	Corallinacea	Lithothamnion spp.	NA	10518
4	8	LOBSTER	Sea urchin	Echinoide	Spartangus purpureus	1	100
5	9	LOBSTER	Brachiopoda	Brachiopoda	Brachiopoda	1	3
5	9	LOBSTER	Sea urchin	Echinoide	Cidaris cidaris	2	100
5	9	LOBSTER	Sea urchin	Echinoide	Echinus melo	9	121
5	9	LOBSTER	Sea cucumber	Holothuroidea	Holothuria forskali	2	109
5	9	LOBSTER	Sea pen	Anthozoa	Pennatula sp.	1	23
5	9	LOBSTER	Sponge	Porifera	Porifera	NA	11
5	9	LOBSTER	Sea urchin	Echinoide	Spartangus purpureus	1	50
5	9	LOBSTER	Debris	Inert material	Shells-stones	NA	2110
5	9	LOBSTER	Marel	Corallinacea	Lithothamnion spp.	NA	7300
5	10	LOBSTER	Sea squirt	Ascidacea	Ascidian	1	126
5	10	LOBSTER	Starfish	Asteroidea	Astropecten aranciacus	1	85
5	10	LOBSTER	Sea urchin	Echinoide	Cidaris cidaris	1	14
5	10	LOBSTER	Starfish	Asteroidea	Echinaster sepositus	2	35
5	10	LOBSTER	Sea urchin	Echinoide	Echinus melo	1	30
5	10	LOBSTER	Sea urchin	Echinoide	Spartangus purpureus	1	41
6	11	LOBSTER	Soft coral	Anthozoa	Alcyonium palmatum	3	14
6	11	LOBSTER	Sea squirt	Ascidacea	Ascidian	6	211
6	11	LOBSTER	Hard coral	Anthozoa	Dendrophyllia cornigera	NA	435
6	11	LOBSTER	Starfish	Asteroidea	Echinaster sepositus	3	14
6	11	LOBSTER	Sea pen	Anthozoa	Pennatula sp.	2	70
6	11	LOBSTER	Sponge	Porifera	Porifera	NA	671
6	11	LOBSTER	Sea grass	Fanerogama	Posidonia	NA	62220
6	11	LOBSTER	Debris	Inert material	Shells-stones	NA	123
6	11	LOBSTER	Marel	Corallinacea	Lithothamnion spp.	NA	915
7	13	LOBSTER	Marel	Corallinacea	Lithothamnion spp.	NA	2130
7	13	LOBSTER	Sea urchin	Echinoide	Echinoide		650
7	13	LOBSTER	Debris	Inert material	Shells-stones	NA	7000
7	13	LOBSTER	Sea squirt	Ascidacea	Ascidian	2	30
7	13	LOBSTER	Hermit crab	Crustacea	Pagurus spp.	3	10
7	13	LOBSTER	Sea pen	Anthozoa	Pennatula sp.	4	100
7	13	LOBSTER	Sponge	Porifera	Porifera	NA	400
7	14	LOBSTER	Marel	Corallinacea	Lithothamnion spp.	NA	2740
7	14	LOBSTER	Sea urchin	Echinoide	Echinoide		500
7	14	LOBSTER	Debris	Inert material	Shells-stones	NA	5500
7	14	LOBSTER	Starfish	Asteroidae	Astropecten aranciacus	1	50
7	14	LOBSTER	Starfish	Asteroidea	Echinaster sepositus	2	30
7	14	LOBSTER	Sea urchin	Echinoide	Echinus melo	1	10
7	14	LOBSTER	Starfish	Asteroidea	Marthasterias glacialis	1	10
7	14	LOBSTER	Hydoid	Anthozoa	Nemertesia spp.	NA	90
7	14	LOBSTER	Sponge	Porifera	Porifera	NA	200
8	15	LOBSTER	Marel	Corallinacea	Lithothamnion spp.	NA	2303
8	16	LOBSTER	Marel	Corallinacea	Lithothamnion spp.	NA	1876
8	16	LOBSTER	Sea urchin	Echinoide	Echinoide		1286
11	17	LOBSTER	Sea snail	Gastropoda	Aporrhais pespelecani	1	5
11	17	LOBSTER	Sea urchin	Echinoide	Echinus melo	5	42
11	17	LOBSTER	Fish remains	Chordata	Teleostei	NA	93
11	17	LOBSTER	Sea pen	Anthozoa	Pennatula sp.	2	11
11	17	LOBSTER	Seagrass	Fanerogama	Posidonia	NA	81
11	17	LOBSTER	Debris	Inert material	Shells-stones	NA	350
11	18	LOBSTER	Sea snail	Gastropoda	Aporrhais pespelecani	1	17
11	18	LOBSTER	Starfish	Asteroidea	Chaetaster longipes	3	13
11	18	LOBSTER	Algae	Bryopsidophyceae	Codium bursa	3	495
11	18	LOBSTER	Sea urchin	Echinoide	Echinus melo	1	83
11	18	LOBSTER	Sponge	Porifera	Porifera	3	60
11	18	LOBSTER	Fish	Chordata	Cepola macrophthalma	1	6
11	18	LOBSTER	Debris	Inert material	Shells-stones	NA	1300
12	19	LOBSTER	False coral	Bryozoa	Myriapoda truncata	NA	802
12	19	LOBSTER	Marel	Corallinacea	Lithothamnion spp.	NA	9500
12	19	LOBSTER	Sea urchin	Echinoide	Spartangus purpureus	3	426
13	20	LOBSTER	Sea urchin	Echinoide	Cidaris cidaris	2	26
13	20	LOBSTER	Sea urchin	Echinoide	Echinus melo	3	52
13	20	LOBSTER	Sea urchin	Echinoide	Spartangus purpureus	35	5290
13	21	LOBSTER	Sea cucumber	Holothuroidea	Holothuria spp.	1	186
14	22	LOBSTER	Starfish	Asteroidea	Chaetaster longipes	1	5
14	22	LOBSTER	Sea urchin	Echinoide	Cidaris cidaris	3	37
14	22	LOBSTER	Hermit crab	Crustacea	Dardanus arrosor	2	100
14	22	LOBSTER	Starfish	Asteroidea	Echinaster sepositus	1	5
14	22	LOBSTER	Sea urchin	Echinoide	Echinus melo	6	54
14	22	LOBSTER	Sponge	Porifera	Porifera	NA	65
14	22	LOBSTER	Sea cucumber	Holothuroidea	Stichopus regalis	1	240
14	22	LOBSTER	Marel	Corallinacea	Lithothamnion spp.	NA	32
14	22	LOBSTER	Debris	Unid. bio material	Biological material	NA	9229
14	23	LOBSTER	Sea squirt	Ascidacea	Ascidian	3	150
14	23	LOBSTER	Starfish	Asteroidea	Chaetaster longipes	4	23
14	23	LOBSTER	Sea urchin	Echinoide	Cidaris cidaris	1	60
14	23	LOBSTER	Sea urchin	Echinoide	Cidaris cidaris	2	53
14	23	LOBSTER	Hard coral	Anthozoa	Dendrophyllia cornigera	NA	20
14	23	LOBSTER	Sea fan	Anthozoa	Eunicella spp.	1	5
14	23	LOBSTER	Spider crab	Crustacea	Pisa armata	1	15
14	23	LOBSTER	Sponge	Porifera	Porifera	NA	306
14	23	LOBSTER	Sponge	Porifera	Porifera	30	350
14	23	LOBSTER	Sea grass	Fanerogama	Posidonia	NA	100
14	23	LOBSTER	Debris	Inert material	Shells-stones	NA	1470
14	23	LOBSTER	Marel	Corallinacea	Lithothamnion spp.	NA	427
14	23	LOBSTER	Debris	Unid. bio material	Biological material	NA	920
16	26	LOBSTER	Marel	Corallinacea	Lithothamnion spp.	NA	10100
16	26	LOBSTER	Hard coral	Anthozoa	Dendrophyllia cornigera	NA	240
16	26	LOBSTER	Sea fan	Anthozoa	Eunicella spp.	1	5
16	26	LOBSTER	Sponge	Porifera	Porifera	NA	31
16	26	LOBSTER	Crab	Crustacea	Cancer pagurus	3	398
16	26	LOBSTER	Sea urchin	Echinoide	Echinoide	NA	202
17	27	LOBSTER	Marel	Corallinacea	Lithothamnion spp.	NA	11400
17	27	LOBSTER	Sea urchin	Echinoide	Echinoide	4	358
17	27	LOBSTER	Sponge	Porifera	Porifera	1	18
17	28	LOBSTER	Marel	Corallinacea	Lithothamnion spp.	NA	10850
33	60	LOBSTER	Marel	Corallinacea	Lithothamnion spp.	NA	9220
33	60	LOBSTER	Crab	Crustacea	Cancer pagurus	1	117
33	60	LOBSTER	Sea grass	Fanerogama	Posidonia	NA	25
33	60	LOBSTER	Sea cucumber	Holothuroidea	Holothuria spp.	3	320
33	61	LOBSTER	Marel	Corallinacea	Lithothamnion spp.	NA	9710
33	61	LOBSTER	Crab	Crustacea	Calappa granulata	1	58
33	61	LOBSTER	Sea grass	Fanerogama	Posidonia	NA	31
33	61	LOBSTER	Sea cucumber	Holothuroidea	Stichopus regalis	1	200
33	61	LOBSTER	Starfish	Asteroidea	Asteroidea	1	4
33	61	LOBSTER	Starfish	Asteroidea	Asteroidea	2	7
33	61	LOBSTER	Sponge	Porifera	Porifera	1	22
33	61	LOBSTER	Sponge	Porifera	Porifera	1	25
35	64	LOBSTER	Sea urchin	Echinoide	Spartangus purpureus	1	214
35	64	LOBSTER	Sea squirt	Ascidacea	Botryllus schlosseri	NA	536
35	64	LOBSTER	Starfish	Asteroidea	Echinaster sepositus	2	10
35	64	LOBSTER	Sea cucumber	Holothuroidea	Stichopus regalis	1	250
35	64	LOBSTER	Sea moss animal	Bryozoa	Hippodisplosia foliacea	NA	52
35	64	LOBSTER	Debris	Inert material	Shells-stones	NA	580
35	65	LOBSTER	Debris	Inert material	Shells-stones	NA	403
35	65	LOBSTER	Sea squirt	Ascidacea	Ascidian	2	44
35	65	LOBSTER	Hermit crab	Crustacea	Dardanus arrosor	2	23
35	65	LOBSTER	Sea urchin	Echinoide	Spartangus purpureus	1	204
35	65	LOBSTER	False coral	Bryozoa	Myriapoda truncata	NA	2
35	65	LOBSTER	Marel	Corallinacea	Lithothamnion spp.	NA	850
35	65	LOBSTER	Sea cucumber	Holothuroidea	Holothuria spp.	3	100
36	67	LOBSTER	Marel	Corallinacea	Lithothamnion spp.	NA	3676
36	67	LOBSTER	Sea urchin	Echinoide	Spartangus purpureus	2	300
36	67	LOBSTER	Sea urchin	Echinoide	Echinus melo	1	150
36	67	LOBSTER	Starfish	Asteroidea	Marthasterias glacialis	1	188
36	67	LOBSTER	Sea squirt	Ascidacea	Ascidian	3	20
36	67	LOBSTER	Sponge	Porifera	Porifera	3	42
36	67	LOBSTER	Starfish	Asteroidea	Echinaster sepositus	2	75
36	67	LOBSTER	Hard coral	Anthozoa	Corallium rubrum	NA	12
36	67	LOBSTER	Sea fan	Anthozoa	Eunicella spp.	1	3
36	67	LOBSTER	Debris	Inert material	Shells-stones	NA	2829
38	70	LOBSTER	Sponge	Porifera	Porifera	NA	22
38	70	LOBSTER	Starfish	Asteroidea	Hacelia attenuata	1	22
38	70	LOBSTER	Sea urchin	Echinoide	Echinus melo	1	20
38	70	LOBSTER	Brachiopod	Brachiopoda	Gryphus vitreus	1	17
38	70	LOBSTER	Hydroid	Anthozoa	Hydroid	1	2
38	71	LOBSTER	Marel	Corallinacea	Lithothamnion spp.	NA	7328
38	71	LOBSTER	Debris	Inert material	Shells-stones	NA	1218
38	71	LOBSTER	Sea cucumber	Holothuroidea	Stichopus regalis	1	219
38	71	LOBSTER	Sea grass	Fanerogama	Posidonia	NA	407
38	71	LOBSTER	Marel	Corallinacea	Lithothamnion spp.	NA	505
38	71	LOBSTER	Sea pen	Anthozoa	Pennatula rubra	2	24
38	71	LOBSTER	Starfish	Asteroidea	Echinaster sepositus	1	23
38	71	LOBSTER	Sea squirt	Ascidacea	Botryllus schlosseri	1	64
38	71	LOBSTER	Sea squirt	Ascidacea	Ascidian	3	64
38	71	LOBSTER	Sponge	Porifera	Porifera	NA	94
38	71	LOBSTER	Soft coral	Anthozoa	Alcyonium palmatum	1	25
38	71	LOBSTER	Sea cucumber	Holothuroidea	Stichopus regalis	1	100
39	72	LOBSTER	Marel	Corallinacea	Lithothamnion spp.	NA	6907
39	72	LOBSTER	Sponge	Porifera	Porifera	1	666
39	72	LOBSTER	Sponge	Porifera	Axinella spp.	2	118
39	72	LOBSTER	Sea urchin	Echinoide	Cidaris cidaris	2	58
39	72	LOBSTER	Starfish	Asteroidea	Chaetaster longipes	2	10
39	72	LOBSTER	Starfish	Asteroidea	Echinaster sepositus	2	10
39	73	LOBSTER	Marel	Corallinacea	Lithothamnion spp.	NA	2613
39	73	LOBSTER	Starfish	Asteroidea	Echinaster sepositus	5	20
39	73	LOBSTER	Sea urchin	Echinoide	Spartangus purpureus	3	480
39	73	LOBSTER	Starfish	Asteroidea	Chaetaster longipes	4	80
39	73	LOBSTER	Sponge	Porifera	Porifera	NA	117
39	73	LOBSTER	Sea squirt	Ascidacea	Ascidian	3	80
39	73	LOBSTER	Marel	Corallinacea	Lithothamnion spp.	NA	413
39	73	LOBSTER	Hard coral	Anthozoa	Corallium rubrum	NA	621
39	73	LOBSTER	Debris	Inert material	Shells-stones	NA	5597
39	73	LOBSTER	Sea fan	Anthozoa	Eunicella spp.	1	3
40	74	LOBSTER	Marel	Corallinacea	Lithothamnion spp.	NA	2818
40	74	LOBSTER	Debris	Inert material	Shells-stones	NA	5500
40	74	LOBSTER	False coral	Bryozoa	Myriapoda truncata	NA	73
40	74	LOBSTER	Starfish	Asteroidea	Chaetaster longipes	4	12
40	74	LOBSTER	Starfish	Asteroidea	Echinaster sepositus	3	20
40	74	LOBSTER	Sponge	Porifera	Porifera	NA	267
40	74	LOBSTER	Sea urchin	Echinoide	Spartangus purpureus	1	307
40	74	LOBSTER	Soft coral	Anthozoa	Alcyonium palmatum	1	20
40	74	LOBSTER	Hard coral	Anthozoa	Dendrophyllia cornigera	NA	65
40	74	LOBSTER	Sea snail	Gastropoda	Charonia lampas	1	236
40	75	LOBSTER	Marel	Corallinacea	Lithothamnion spp.	NA	11200
40	75	LOBSTER	Starfish	Asteroidea	Astropecten aranciacus	1	426
40	75	LOBSTER	Sea urchin	Echinoide	Cidaris cidaris	2	97
40	75	LOBSTER	Starfish	Asteroidea	Chaetaster longipes	2	10
40	75	LOBSTER	Sea cucumber	Holothuroidea	Stichopus regalis	1	125
40	75	LOBSTER	Sea fan	Anthozoa	Eunicella spp.	1	2
40	75	LOBSTER	Sea grass	Fanerogama	Posidonia	NA	50
40	75	LOBSTER	Starfish	Asteroidea	Echinaster sepositus	1	6
42	78	LOBSTER	Sponge	Porifera	Porifera	NA	15
42	78	LOBSTER	Sea urchin	Echinoide	Spartangus purpureus	1	120
42	78	LOBSTER	Sea squirt	Ascidacea	Ascidian	4	15
42	78	LOBSTER	Brittlestar	Echinodermata	Ophiothrix fragilis	1	2
42	78	LOBSTER	Worm	Polychaeta	Hyalinoecia tubicola	4	10
42	78	LOBSTER	Marel	Corallinacea	Lithothamnion spp.	NA	250
42	79	LOBSTER	Sea squirt	Ascidacea	Ascidian	4	45
42	79	LOBSTER	Hydroid	Anthozoa	Nemertesia spp.	1	14
42	79	LOBSTER	Sea pen	Anthozoa	Pennatula rubra	1	5
42	79	LOBSTER	Sponge	Porifera	Porifera	NA	25
42	79	LOBSTER	Debris	Inert material	Shells-stones	NA	250
42	79	LOBSTER	Sea urchin	Echinoide	Echinus melo	1	2
43	80	LOBSTER	Marel	Corallinacea	Lithothamnion spp.	NA	653
43	80	LOBSTER	Hard coral	Anthozoa	Dendrophyllia cornigera	NA	150
43	80	LOBSTER	Sea squirt	Ascidacea	Ascidian	10	64
43	80	LOBSTER	Debris	Inert material	Shells-stones	NA	550
43	81	LOBSTER	Marel	Corallinacea	Lithothamnion spp.	NA	6600
43	81	LOBSTER	Hard coral	Anthozoa	Dendrophyllia cornigera	NA	1823
43	81	LOBSTER	Sea pen	Anthozoa	Pennatula rubra	2	25
44	82	LOBSTER	Marel	Corallinacea	Lithothamnion spp.	NA	6540
44	82	LOBSTER	Sea grass	Fanerogama	Posidonia	NA	61
44	82	LOBSTER	Sponge	Porifera	Axinella spp.	NA	68
44	82	LOBSTER	Crab	Crustacea	Pilumnus hirtellus	1	2
44	82	LOBSTER	Sea moss animal	Bryozoa	Bryozoa erect	NA	12
44	83	LOBSTER	Other	Cephalopoda	Huevos de calamar		0
44	83	LOBSTER	Marel	Corallinacea	Lithothamnion spp.	NA	7454
44	83	LOBSTER	Sponge	Porifera	Axinella spp.	NA	20
44	83	LOBSTER	Starfish	Asteroidea	Echinaster sepositus	2	6
44	83	LOBSTER	Hermit crab	Crustacea	Pagurus spp.	1	2
44	83	LOBSTER	False coral	Bryozoa	Myriapoda truncata	NA	2
44	83	LOBSTER	Algae	Rodophyta	Rodophyta	NA	130
45	84	LOBSTER	Marel	Corallinacea	Lithothamnion spp.	NA	5673
45	84	LOBSTER	Algae	Phaeophyceae	Phaeophycea	NA	200
45	85	LOBSTER	Other	Cephalopoda	Huevos de calamar		0
45	85	LOBSTER	Algae	Phaeophyceae	Laminaria spp.	NA	150
45	85	LOBSTER	Marel	Corallinacea	Lithothamnion spp.	NA	11996
45	85	LOBSTER	False coral	Bryozoa	Myriapoda truncata	NA	350
45	85	LOBSTER	Sea squirt	Ascidacea	Phallusia mammillata	1	41
45	86	LOBSTER	Other	Cephalopoda	Huevos de calamar		0
45	86	LOBSTER	Sea urchin	Echinoide	Echinoide		10
46	87	LOBSTER	Marel	Corallinacea	Lithothamnion spp.	NA	6080
46	87	LOBSTER	Marel	Corallinacea	Lithothamnion spp.	NA	6
46	87	LOBSTER	Hard coral	Anthozoa	Dendrophyllia cornigera	NA	35
46	87	LOBSTER	Starfish	Asteroidea	Echinaster sepositus	1	6
46	87	LOBSTER	Sea urchin	Echinoide	Echinus melo	1	140
46	87	LOBSTER	Sponge	Porifera	Porifera	NA	70
46	87	LOBSTER	Fish	Chordata	Cepola macrophthalma	1	13
46	87	LOBSTER	Hard coral	Anthozoa	Dendrophyllia cornigera	NA	242
46	87	LOBSTER	Sea urchin	Echinoide	Echinus melo	1	52
46	87	LOBSTER	Sponge	Porifera	Porifera	NA	100
46	87	LOBSTER	Debris	Inert material	Shells-stones	NA	146
46	87	LOBSTER	Sea cucumber	Holothuroidea	Stichopus regalis	1	293
46	87	LOBSTER	Sea cucumber	Holothuroidea	Holothuria spp.	1	207
46	88	LOBSTER	Marel	Corallinacea	Lithothamnion spp.	NA	8100
46	88	LOBSTER	Hard coral	Anthozoa	Dendrophyllia cornigera	NA	329
46	88	LOBSTER	Sea squirt	Ascidacea	Ascidian	1	10
46	88	LOBSTER	Brachiopod	Brachiopoda	Gryphus vitreus	6	7
46	88	LOBSTER	Sea urchin	Echinoide	Echinus melo	1	80
46	88	LOBSTER	Sponge	Porifera	Porifera	NA	61
46	88	LOBSTER	Debris	Inert material	Shells-stones	NA	151
46	88	LOBSTER	Bivalve seashell	Bivalvia	Ostrea sp.	1	11
46	88	LOBSTER	Feather star	Echinodermata	Antedonn sp.	1	1
46	88	LOBSTER	Sea cucumber	Holothuroidea	Stichopus regalis	1	170
47	89	LOBSTER	Marel	Corallinacea	Lithothamnion spp.	NA	768
47	90	LOBSTER	Marel	Corallinacea	Lithothamnion spp.	NA	150
47	90	LOBSTER	Sea squirt	Ascidacea	Ascidian	1	130
47	90	LOBSTER	Sea moss animal	Byrozoa	Bryozoa erect	NA	3
47	90	LOBSTER	Sea urchin	Echinoide	Echinus melo	5	171
47	90	LOBSTER	Sponge	Porifera	Porifera	NA	20
48	91	LOBSTER	Starfish	Asteroidea	Echinaster sepositus	2	10
48	91	LOBSTER	Sea urchin	Echinoide	Paracentrotus lividus	2	15
48	91	LOBSTER	Algae	Phaeophyceae	Laminaria spp.	NA	2531
48	91	LOBSTER	Algae	Phaeophyceae	Laminaria spp.	NA	45
48	91	LOBSTER	Sea urchin	Echinoide	Echinus melo	6	51
48	92	LOBSTER	Other	Cephalopoda	Huevos de calamar		0
48	92	LOBSTER	Marel	Corallinacea	Lithothamnion spp.	NA	1491
48	93	LOBSTER	Starfish	Asteroidea	Echinaster sepositus	4	10
48	93	LOBSTER	Bivalve seashell	Bivalvia	Mytilidae	1	20
48	93	LOBSTER	Marel	Corallinacea	Lithothamnion spp.	NA	2076
48	93	LOBSTER	False coral	Bryozoa	Myriapoda truncata	NA	15
48	93	LOBSTER	Sponge	Porifera	Porifera	NA	40
48	93	LOBSTER	Sea squirt	Ascidacea	Ascidian	1	25
48	93	LOBSTER	Algae	Phaeophyceae	Laminaria spp.	NA	200
49	94	LOBSTER	Marel	Corallinacea	Lithothamnion spp.	NA	3920
49	95	LOBSTER	Marel	Corallinacea	Lithothamnion spp.	NA	7430
49	95	LOBSTER	Marel	Corallinacea	Lithothamnion spp.	NA	11966
49	95	LOBSTER	Hard coral	Anthozoa	Dendrophyllia cornigera	NA	120
49	95	LOBSTER	Sea squirt	Ascidacea	Ascidian	1	5
49	95	LOBSTER	Sponge	Porifera	Porifera	NA	100
49	95	LOBSTER	Sea fan	Anthozoa	Callogorgia verticillata	NA	28
49	95	LOBSTER	Debris	Inert material	Shells-stones	NA	448
50	96	LOBSTER	Marel	Corallinacea	Lithothamnion spp.	NA	10520
50	96	LOBSTER	Hard coral	Anthozoa	Dendrophyllia cornigera	NA	504
50	96	LOBSTER	Sea squirt	Ascidacea	Ascidian	2	10
50	96	LOBSTER	Brachiopod	Brachiopoda	Gryphus vitreus	5	2
50	96	LOBSTER	Sea urchin	Echinoide	Echinus melo	1	21
50	96	LOBSTER	Sponge	Porifera	Porifera	1	15
50	97	LOBSTER	Marel	Corallinacea	Lithothamnion spp.	NA	11830
50	97	LOBSTER	Crab	Crustacean	Dromia personata	1	147
50	97	LOBSTER	Spider crab	Crustacea	Homola barbata	2	130
50	97	LOBSTER	Hard coral	Anthozoa	Dendrophyllia cornigera	NA	50
50	97	LOBSTER	Sea squirt	Ascidacea	Ascidian	NA	1
50	97	LOBSTER	Brachiopod	Brachiopoda	Gryphus vitreus	5	5
50	97	LOBSTER	Sea moss animal	Bryozoa	Bryozoa erect	NA	8
50	97	LOBSTER	Crab	Crustacea	Dromia personata	1	133
50	97	LOBSTER	Spider crab	Crustacea	Paromola cuvieri	1	59
50	97	LOBSTER	Sponge	Porifera	Porifera	NA	148
51	98	LOBSTER	Marel	Corallinacea	Lithothamnion spp.	NA	450
51	98	LOBSTER	Algae	Phaeophyceae	Laminaria spp.	NA	53
51	98	LOBSTER	False coral	Bryozoa	Myriapoda truncata	NA	10
51	98	LOBSTER	Sea urchin	Echinoide	Echinus melo	1	15
51	98	LOBSTER	Sponge	Porifera	Porifera	NA	21
51	98	LOBSTER	Debris	Inert material	Shells-stones	NA	85
51	99	LOBSTER	Marel	Corallinacea	Lithothamnion spp.	NA	761
51	99	LOBSTER	Sea squirt	Ascidacea	Ascidian	1	7
51	99	LOBSTER	Sponge	Porifera	Porifera	NA	40
51	100	LOBSTER	Marel	Corallinacea	Lithothamnion spp.	NA	142
51	100	LOBSTER	False coral	Bryozoa	Myriapoda truncata	NA	3
51	100	LOBSTER	Hermit crab	Crustacea	Dardanus arrosor	1	1
51	100	LOBSTER	Sponge	Porifera	Porifera	NA	46
51	100	LOBSTER	Sponge	Porifera	Haliclona	NA	41
51	100	LOBSTER	Sponge	Porifera	Crambe crambe	NA	3
52	101	LOBSTER	Marel	Corallinacea	Lithothamnion spp.	NA	11900
52	101	LOBSTER	Spider crab	Crustacea	Paromola cuvieri	1	100
52	101	LOBSTER	Hard coral	Anthozoa	Dendrophyllia cornigera	NA	69
52	101	LOBSTER	Sea squirt	Ascidacea	Ascidian	1	7
52	101	LOBSTER	Sea squirt	Ascidacea	Botryllus schlosseri	NA	55
52	101	LOBSTER	Sea urchin	Echinoide	Cidaris cidaris	7	282
52	101	LOBSTER	Starfish	Asteroidea	Hacelia attenuata	1	27
52	101	LOBSTER	Sponge	Porifera	Porifera	NA	146
52	101	LOBSTER	Hydroid	Anthozoa	Hydroid	1	2
52	102	LOBSTER	Marel	Corallinacea	Lithothamnion spp.	NA	12600
52	102	LOBSTER	Starfish	Asteroidea	Asteroidea	1	5
53	103	LOBSTER	Marel	Corallinacea	Lithothamnion spp.	NA	2192
53	103	LOBSTER	Sea urchin	Echinoide	Echinus melo	2	431
53	104	LOBSTER	Marel	Corallinacea	Lithothamnion spp.	NA	251
53	104	LOBSTER	Sea squirt	Ascidacea	Ascidian	4	5
53	104	LOBSTER	Sea moss animal	Bryozoa	Bryozoa erect	NA	11
53	104	LOBSTER	Starfish	Asteroidea	Hacelia attenuata	1	13
53	104	LOBSTER	Sponge	Porifera	Porifera	NA	19
53	104	LOBSTER	Sponge	Porifera	Axinella spp.	NA	1
53	104	LOBSTER	Sponge	Porifera	Tethya citrina	NA	10
53	104	LOBSTER	Sea squirt	Ascidacea	Halocynthia papillosa	2	10
53	104	LOBSTER	Spoon worm	Echiura	Bonellia viridis	1	5
54	105	LOBSTER	Marel	Corallinacea	Lithothamnion spp.	NA	1794
54	105	LOBSTER	Algae	Phaeophyceae	Laminaria spp.	NA	80
54	105	LOBSTER	Soft coral	Anthozoa	Alcyonium palmatum	NA	31
54	105	LOBSTER	Sea squirt	Ascidacea	Ascidian	5	54
54	105	LOBSTER	Sea squirt	Ascidacea	Botryllus schlosseri	NA	339
54	105	LOBSTER	Sea moss animal	Bryozoa	Hippodisplosia foliacea	NA	8
54	105	LOBSTER	False coral	Bryozoa	Myriapoda truncata	NA	35
54	105	LOBSTER	Sponge	Porifera	Porifera	NA	329
54	106	LOBSTER	Sponge	Porifera	Haliclona	NA	250
54	106	LOBSTER	Sea urchin	Echinoide	Cidaris cidaris	1	45
54	106	LOBSTER	Marel	Corallinacea	Lithothamnion spp.	NA	2098
54	106	LOBSTER	Sea squirt	Ascidacea	Ascidian	3	78
